# Supplementary material for: Omicron infection enhances Delta antibody immunity in vaccinated persons
Source: Nature. 2022 May 6;607(7918):356–9. doi: 10.1038/s41586-022-04830-x (PMC9279144; doi:10.1038/s41586-022-04830-x)
Supplement: Supplementary file 2 — Source Data Figs. 1–3 [file 41586_2022_4830_MOESM2_ESM.xlsx]

## Sheet: deltaPlOmicronandDeltaVirus
BA1vsDELTA, DELTA PLASMA
#	1	2	3	6	5	10	16	18	11	12	4	15	7	13	8	14	9	17
Vacc. type							Pfizer	Pfizer	J&J	J&J		Pfizer		J&J		J&J		Pfizer
BA.1
FRNT50 1	109.604	51.2706	278.234	42.1985	236.26	69.0593	241.43	301.166	159.779	268.73	40.5309	505.534	253.815	325.624	25.2963	109.281	320.756	460.609
FRNT50 2	156.263	19.7022	345.824	282.401	266.311	186.905	296.486	653.027	153.837	216.311	55.3126	537.832	307.994	94.3054	153.594	371.102	369.4	637.795
Geomean	130.87	31.7827	310.193	109.165	250.836	113.611	267.545	443.474	156.78	241.1	47.3484	521.433	279.595	175.237	62.3327	201.381	344.22	542.009
DELTA
FRNT50 1	7568.68	4429.75	17709.4	4647.02	3750.89	1295.16	2093.25	21530.6	2309.97	4398.93	3506.76	5919.83	4643.09	3979.1	1770.6	1197.56	10924.3	3815.83
FRNT50 2	7922.75	7009.81	17764.8	8341.92	3847.7	1318.69	1724.76	14241.3	1644.67	2026.86	3487.78	5623.19	6111.62	858.188	1481.88	3184.4	12778.3	2776.44
Geomean	7743.69	5572.41	17737.1	6226.16	3798.98	1306.87	1900.1	17510.6	1949.14	2985.97	3497.26	5769.6	5326.99	1847.92	1619.82	1952.82	11815	3254.91

## Sheet: D614_Beta_BA1
D614GvsBETA
#	1	2	3	4	5	6	13	15	16	22	24	25	26	28	29		7	8	9	10	11	12	14	17	18	19	20	21	23	27	30	31	32	33	34	35	36	37	38	39
Vacc. type	AD26.COV	AD26.COV	BNT162b2	AD26.COV	AD26.COV	BNT162b2	BNT162b2	BNT162b2	BNT162b2	AD26.COV	BNT162b2	AD26.COV	AD26.COV	BNT162b2	BNT162b2
D614G
FRNT50 (EXP1)	3039.69	14532.2	4116.53	1297.53	924.581	256.392	1103.3	3615.47	350.53	456.333	13946.9	3560.53	3966.32	8256.62	85.1764		1012.24	10.6753	410.86	22.1962	852.932	818.819	20.76	7.31354	30.5579	1.30505	2182.71	28.2121	16.3337	95.4815	14.0347	572.967	223.239	877.735	734.297	84.661	528.195	45.18	22654.3	47.5216
FRNT50 (EXP2)	5248.45	32415.9	2730.41	1473.75	942.694	379.795	1630.57	2566.62	497.634	579.04	26903.1	4172.18	5038.12	16056.9	142.936		1205.31	18.9875	637.007	6.61236	1447.53	1250.47	12.0811	23.1797	34.5891	9.24491	2026.03	15.3572	8.69311	87.8038	6.21701	431.298	149.973	482.673	538.71	13.6746	448.052	4.79006	49164.6	93.5529
GEOMEAN (D614)	3994.2	21704.3	3352.58	1382.84	933.594	312.052	1341.27	3046.24	417.655	514.038	19370.5	3854.24	4470.21	11514.2	110.339		1104.57	14.2372	511.586	12.1148	1111.15	1011.88	15.8368	13.0202	32.5111	3.47348	2102.91	20.8149	11.916	91.5622	9.34097	497.111	182.975	650.891	628.946	34.025	486.476	14.711	33373.5	66.6767
Beta
FRNT50 (EXP1)	1021.79	4084.2	1086.2	460.626	605.213	348.919	412.147	1505.35	483.185	335.461	2938.5	2197.62	685.298	2475.7	28.0035		595.355	2.95247	277.544	5.25642	377.638	415.886	28.0072	17.6324	49.6174	4.69233	656.138	22.3414	7.02419	112.911	13.317	307.442	124.876	1011.6	200.94	25.3503	166.324	7.90363	77252.6	16.5958
FRNT50 (EXP2)	1246.69	4228.2	857.679	724.402	450.705	354.789	687.083	1193.25	562.976	270.747	2815.53	2748.09	574.701	4384.56	142.451		820.669	12.5942	460.13	1.74062	441.211	382.366	9.25652	32.9022	62.8382	14.4764	653.931	1.57259	3.82458	63.0734	32.2845	307.602	283.085	1346.27	460.023	119.606	365.613	10.7401	89455.5	32.1795
GEOMEAN (BETA)	1128.65	4155.58	965.198	577.649	522.276	351.842	532.146	1340.25	521.557	301.372	2876.36	2457.49	627.568	3294.67	63.1595		698.991	6.09786	357.36	3.0248	408.189	398.774	16.1012	24.0862	55.8379	8.24185	655.033	5.9274	5.18311	84.3902	20.7348	307.522	188.017	1167	304.035	55.0639	246.597	9.21336	83130.4	23.1094
BA1
FRNT50 (EXP1)	747.12	1529.18	858.076	232.273	181.795	164.12	395.794	1543.04	152.982	466.401	1088.46	815.805	553.912	1678.93	359.12		346.565	107.471	202.908	62.307	277.992	352.495	122.728	202.256	986.507	45.4296	480.343	173.971	69.5557	1105.54	41.074	5335.15	358.823	310.051	93.7202	274.571	80.0551	73.9532	48193.8	1247.17
FRNT50 (EXP2)	589.701	1233.92	562.088	238.36	146.572	112.615	377.878	887.037	132.227	818.066	1938.68	851.894	593.845	1382.76	353.885		285.411	158.977	224.98	13.6934	164.946	250.067	73.833	95.0255	706.061	20.2353	705.404	372.192	81.3851	983.127	51.5335	5413.39	387.211	323.304	102.059	328.411	97.525	95.8452	73575.4	798.575
GEOMEAN (BA.1)	663.76	1373.64	694.488	235.297	163.236	135.95	386.732	1169.93	142.226	617.695	1452.65	833.654	573.531	1523.66	356.493		314.505	130.711	213.659	29.2095	214.135	296.896	95.1913	138.634	834.586	30.3196	582.096	254.461	75.2383	1042.54	46.0074	5374.13	372.747	316.609	97.801	300.287	88.3593	84.1906	59547.3	997.977

## Sheet: BA1 vs BA2
BA1vsBA2
#	1	2	3	4	5	6	13	15	16	22	24	25	26	28	29		7	8	9	10	11	12	14	17	18	19	20	21	23	27	30	31	32	33	34	35	36	37	38	39
Vacc. type	AD26.COV	AD26.COV	BNT162b2	AD26.COV	AD26.COV	BNT162b2	BNT162b2	BNT162b2	BNT162b2	AD26.COV	BNT162b2	AD26.COV	AD26.COV	BNT162b2	BNT162b2
BA1
FRNT50 1	1212.14	1712.18	854.701	256.817	263.311	154.184	540.246	1335.25	190.922	448.601	1917.95	781.525	565.55	2875.13	312.422		450.85	210.39	190.741	52.4681	33.1363	385.512		215.962	1208.72	52.7067	483.603	288.813	1	1998.62	39.8843	13959.7	985.705	306.54	115.241	506.612	89.5416	51.4092	88111.1	2255.47
FRNT50 2	1718.58	2245.13	1357.98	724.076	219.087	156.958	526.111	1474.67	91.0815	391.693	2197.46	857.201	595.662	1686.59	335.61		335.903	208.052	275.243	22.7165	8.09436	273.024		70.4038	1153.72	46.6863	427.218	250.683	2.84882	1174.69	41.0431	6516.59	387.831	290.044	66.8059	931.475	122.856	90.3598	117133	2699.86
Geomean	1443.32	1960.63	1077.34	431.225	240.183	155.565	533.132	1403.23	131.869	419.182	2052.95	818.489	580.411	2202.08	323.809		389.155	209.218	229.129	34.5238	16.3773	324.428		123.307	1180.9	49.6052	454.537	269.074	1.68785	1532.24	40.4596	9537.81	618.294	298.178	87.7426	686.947	104.884	68.1566	101591	2467.68
BA2
FRNT50 1	1986.7	1410.12	989.178	246.775	281.491	101.689	257.883	720.416	45.0656	248.711	1668.39	573.809	423.066	2734.75	74.3393		366.313	80.268	184.47	10.9724	4.48263	213.38		36.0507	154.805	26.3307	333.31	180.485	1.95714	317.132	11.8531	1457.01	425.334	192.563	73.4356	55.4451	42.4518	8.17046	32260.7	555.297
FRNT50 2	1566.21	1201.72	1223.52	661.953	234.219	111.8	530.74	825.595	78.7409	339.87	1327.88	674.741	304.68	2344.26	126.46		360.701	97.6555	183.257	1.22134	3.40265	249.127		32.997	255.324	31.7298	356.596	151.819	9.67105	321.922	11.9727	926.124	117.711	203.887	65.8891	145.021	34.1881	4.98416	49018.1	425.25
Geomean	1763.97	1301.75	1100.13	404.17	256.77	106.625	369.958	771.214	59.5694	290.739	1488.43	622.232	359.026	2531.99	96.9585		363.496	88.5359	183.863	3.66074	3.90549	230.562		34.49	198.81	28.9045	344.757	165.533	4.35059	319.518	11.9127	1161.62	223.755	198.144	69.5601	89.6701	38.0965	6.38145	39766.3	485.942
Note 13-0196 not done

## Sheet: repeatsDelta-all TP
DELTA VIRUS
#	1	2	3	4	5	6	13	15	16	22	24	25	26	28	29		7	8	9	10	11	12	14	17	18	19	20	21	23	27	30	31	32	33	34	35	36	37	38	39
Vacc. type	AD26.COV	AD26.COV	BNT162b2	AD26.COV	AD26.COV	BNT162b2	BNT162b2	BNT162b2	BNT162b2	AD26.COV	BNT162b2	AD26.COV	AD26.COV	BNT162b2	BNT162b2
Timepoint 1
FRNT50 1	796.341	214.855	131.746	652.352	254.085	207.544		1.09557	195.353	1334.61	949.352	21.0239	52.0311	351.844	8038.67		781.944	1	49.8615	16.1927	4.44838	956.556		26.3861	10.3724	130.812	2579.57	7.98315	1	7.15051	1	1	1.45993	492.565	1294.41	13.9568	643.492	19.8726	4529.93	231.677
FRNT50 2	322.21	212.792	62.4031	272.417	219.092	94.5984	59.3067	1.47167	94.9785	640.9	4313.33	69.5533	170.418		3824.27		1123.41	9.71788	9.15355	1	2.06591	844.527	1	3.51697	1	53.7511	1987.26	1	4.14782	22.4406	1	1	1	989.606	1076.85
Geomean	506.546	213.821	90.6717	421.559	235.941	140.119	59.3067	1.26977	136.214	924.853	2023.58	38.2398	94.1648	351.844	5544.55		937.252	3.11735	21.3637	4.02402	3.03149	898.798	1	9.63323	3.22062	83.8529	2264.13	2.82545	2.03662	12.6674	1	1	1.20827	698.173	1180.63	13.9568	643.492	19.8726	4529.93	231.677
Timepoint 2
FRNT50 1	1745.74	2031.23	1039.33	2021.38	1449.22	451.488		99.1867	263.634	1300.01	3231.19			17932.6	170.977			1.73443			1.88803	1358.11	9.76794	37.1233	164.711	18.3605			1	37.9467	1	63.1345		422.044						245.245
FRNT50 2	458.438	1332.74	517.37	614.804	1030.53	287.153		102.283	282.498	613.048	6212.47				131.632			12.9473			1	996.111		8.28307	45.5564	2.41685			7.60296	141.425	1	91.9437		788.934
Geomean	894.604	1645.33	733.292	1114.79	1222.07	360.064	#NUM!	100.723	272.903	892.73	4480.36	#NUM!	#NUM!	17932.6	150.02		#NUM!	4.73879	#NUM!	#NUM!	1.37406	1163.11	9.76794	17.5355	86.6237	6.66143	#NUM!	#NUM!	2.75735	73.2571	1	76.1894	#NUM!	577.031	#NUM!	#NUM!	#NUM!	#NUM!	#NUM!	245.245
Timepoint 3
FRNT50 1	3008.97	8631.65	1532.21		661.909		520.689			709.89	3597.37		953.847	11183.1			1432.72	29.115	990.833	18.7313	8.32315	1344.69		5.92106	72.2397	1	978.785	165.669		111.051	2.1724		130.765	442.79	415.87	36.8076	197.41	2.49422		630.337
FRNT50 2	753.847	3835.56	957.203		1232.18		881.292				7595.84		2846.91				1020.37	38.1964	468.224	6.10017	1	863.493		34.9072		36.8139	800.154	160.453		716.618	3.21756		91.2444	780.621	1					299.209
Geomean	1506.09	5753.89	1211.05	#NUM!	903.1	#NUM!	677.406	#NUM!	#NUM!	709.89	5227.34	#NUM!	1647.88	11183.1	#NUM!		1209.09	33.348	681.126	10.6894	2.88499	1077.56	#NUM!	14.3766	72.2397	6.06744	884.974	163.04	#NUM!	282.102	2.64383	#NUM!	109.232	587.921	20.3929	36.8076	197.41	2.49422	#NUM!	434.284
Timepoint 4
FRNT50 1	624.73	5529.82	569.167		402.252		819.798	770.887				1669.51					930.01	10.4115	477.077													1031.83	174.132		314.544	28.3124		3.42273	85663.1
FRNT50 2	1580.61	5962.48	1102.67		567.606		650.241					4392.2					667.292	15.3145	442.262													1300.95	99.5257		888.639
Geomean	993.708	5742.08	792.216	#NUM!	477.83	#NUM!	730.114	770.887	#NUM!	#NUM!	#NUM!	2707.92	#NUM!	#NUM!	#NUM!		787.774	12.6273	459.34	#NUM!	#NUM!	#NUM!	#NUM!	#NUM!	#NUM!	#NUM!	#NUM!	#NUM!	#NUM!	#NUM!	#NUM!	1158.6	131.646	#NUM!	528.693	28.3124	#NUM!	3.42273	85663.1	#NUM!

## Sheet: repeatsOmicron-all TP
BA1 Virus
#	1	2	3	4	5	6	13	15	16	22	24	25	26	28	29		7	8	9	10	11	12	14	17	18	19	20	21	23	27	30	31	32	33	34	35	36	37	38	39
Vacc. type	AD26.COV	AD26.COV	BNT162b2	AD26.COV	AD26.COV	BNT162b2	BNT162b2	BNT162b2	BNT162b2	AD26.COV	BNT162b2	AD26.COV	AD26.COV	BNT162b2	BNT162b2
Timepoint 1
FRNT50 1	76.0507	19.4974	4.01328	46.4817	62.5766	70.2725		1	25.2746	786.342	299.413	6.88011	1.47702	1490.14	5589.74		241.846	1	19.5807	1.71739	11.9299	230.099		118.237	11.5865	123.198	915.724	69.8226	1	86.9818	1	1	22.0408	352.698	160.857	2.92351	266.73	252.011	7043.33	2466.98
FRNT50 2	102.326	8.44588	7.44964	51.382	65.5943	36.535	17.481	2.10152	18.8528	297.49	611.6	1	1		3803.97		370.636	1	5.29254	1.21658	1	338.664	39.6644	61.8478	14.5191	81.9729	1182.03	26.4645	6.04702	78.2293	1	7.63546	98.8876	318.957	445.061
Geomean	88.2155	12.8325	5.46786	48.8705	64.0677	50.6696	17.481	1.44966	21.8288	483.662	427.926	2.623	1.21533	1490.14	4611.21		299.395	1	10.18	1.44546	3.45396	279.153	39.6644	85.5144	12.9702	100.493	1040.39	42.9863	2.45907	82.4896	1	2.76323	46.6858	335.403	267.566	2.92351	266.73	252.011	7043.33	2466.98
Timepoint 2
FRNT50 1	178.547	462.073	460.353	211.331	242.54	295.502		143.259	74.2197	706.686	1227.46			2181.97	343.313			26.6081			77.5905	349.304	108.832	164.802	964.624	64.6574			1	574.66	33.5904	494.241		274.835						4020.15
FRNT50 2	231.925	539.475	254.611	341.765	552.356	161.041		162.128	128.522	310.265	2136.03				1105.29			8.82915			33.6722	374.38		67.5861	294.182	39.3844			1	743.354	43.2092	895.071		449.259
Geomean	203.493	499.276	342.361	268.748	366.017	218.147	#NUM!	152.402	97.6671	468.252	1619.23	#NUM!	#NUM!	2181.97	616.003		#NUM!	15.3273	#NUM!	#NUM!	51.114	361.625	108.832	105.538	532.706	50.4628	#NUM!	#NUM!	1	653.587	38.0974	665.117	#NUM!	351.386	#NUM!	#NUM!	#NUM!	#NUM!	#NUM!	4020.15
Timepoint 3
FRNT50 1	570.891	842.106	816.168		193.583		226.261			466.368	1728.47		759.151	2880.23			344.04	398.028	300.096	58.9142	35.3576	487.076		160.327	636.133	37.4357	400.889	237.586		1076.05	61.6034		454.075	252.648	1	573.526	109.431	308.02		1924.16
FRNT50 2	487.472	842.103	516.41		233.419		451.133				4326.39		700.332				358.646	190.073	241.285	69.5468	44.8572	371.13		66.4778		57.626	440.904	193.452		2640.71	108.874		856.107	524.631	121.697					2678.3
Geomean	527.535	842.105	649.213	#NUM!	212.57	#NUM!	319.49	#NUM!	#NUM!	466.368	2734.6	#NUM!	729.149	2880.23	#NUM!		351.267	275.054	269.089	64.0101	39.8251	425.169	#NUM!	103.239	636.133	46.4464	420.421	214.386	#NUM!	1685.68	81.8962	#NUM!	623.488	364.07	11.0316	573.526	109.431	308.02	#NUM!	2270.13
Timepoint 4
FRNT50 1	363.672	1313.85	391.544		117.618		531.863	983.626				1127.71					551.93	161.858	267.875													7360.66	371.803		196.751	583.581		133.423	77540.6
FRNT50 2	620.467	1140.51	695.192		240.058		377.611					1220.12					245.462	163.807	215.309													14166	585.599		126.546
Geomean	475.023	1224.11	521.726	#NUM!	168.033	#NUM!	448.148	983.626	#NUM!	#NUM!	#NUM!	1173.01	#NUM!	#NUM!	#NUM!		368.073	162.829	240.158	#NUM!	#NUM!	#NUM!	#NUM!	#NUM!	#NUM!	#NUM!	#NUM!	#NUM!	#NUM!	#NUM!	#NUM!	10211.3	466.612	#NUM!	157.791	583.581	#NUM!	133.423	77540.6	#NUM!

## Sheet: BA1vsDELTA last TP
BA1vsDELTA, LAST TP
#	1	2	3	4	5	6	13	15	16	22	24	25	26	28	29		7	8	9	10	11	12	14	17	18	19	20	21	23	27	30	31	32	33	34	35	36	37	38	39
Vacc. type	AD26.COV	AD26.COV	BNT162b2	AD26.COV	AD26.COV	BNT162b2	BNT162b2	BNT162b2	BNT162b2	AD26.COV	BNT162b2	AD26.COV	AD26.COV	BNT162b2	BNT162b2
DELTA
FRNT50 1	624.73	5529.82	569.167	2021.38	402.252	451.488	819.798	770.887	263.634	709.89	3597.37	1669.51	953.847	11183.1	170.977		930.01	10.4115	477.077	18.7313	8.32315	1344.69	9.76794	5.92106	72.2397	1	978.785	165.669	1	111.051	2.1724	1031.83	174.132	442.79	314.544	28.3124	197.41	3.42273	85663.1	630.337
FRNT50 2	1580.61	5962.48	1102.67	614.804	567.606	287.153	650.241		282.498		7595.84	4392.2	2846.91		131.632		667.292	15.3145	442.262	6.10017	1	863.493		34.9072		36.8139	800.154	160.453	7.60296	716.618	3.21756	1300.95	99.5257	780.621	888.639					299.209
Geomean	993.708	5742.08	792.216	1114.79	477.83	360.064	730.114	770.887	272.903	709.89	5227.34	2707.92	1647.88	11183.1	150.02		787.774	12.6273	459.34	10.6894	2.88499	1077.56	9.76794	14.3766	72.2397	6.06744	884.974	163.04	2.75735	282.102	2.64383	1158.6	131.646	587.921	528.693	28.3124	197.41	3.42273	85663.1	434.284
BA1
FRNT50 1	363.672	1313.85	391.544	211.331	117.618	295.502	531.863	983.626	74.2197	466.368	1728.47	1127.71	759.151	2880.23	343.313		551.93	161.858	267.875	58.9142	35.3576	487.076	108.832	160.327	636.133	37.4357	400.889	237.586	1	1076.05	61.6034	7360.66	371.803	252.648	196.751	583.581	109.431	133.423	77540.6	1924.16
FRNT50 2	620.467	1140.51	695.192	341.765	240.058	161.041	377.611		128.522		4326.39	1220.12	700.332		1105.29		245.462	163.807	215.309	69.5468	44.8572	371.13		66.4778		57.626	440.904	193.452	1	2640.71	108.874	14166	585.599	524.631	126.546					2678.3
Geomean	475.023	1224.11	521.726	268.748	168.033	218.147	448.148	983.626	97.6671	466.368	2734.6	1173.01	729.149	2880.23	616.003		368.073	162.829	240.158	64.0101	39.8251	425.169	108.832	103.239	636.133	46.4464	420.421	214.386	1	1685.68	81.8962	10211.3	466.612	364.07	157.791	583.581	109.431	133.423	77540.6	2270.13
